# Supplementary material for: Gram-Scale Total Synthesis of TAB with Cardioprotective Activity and the Structure-Activity Relationship of Its Analogs
Source: Molecules. 2023 Jul 4;28(13):5197. doi: 10.3390/molecules28135197 (PMC10343337; doi:10.3390/molecules28135197)
Supplement: Supplementary file 1 [file molecules-28-05197-s001.zip]

Archive with 1 entries (1 files):
- molecules-2458217-supplementary.pdf
